# Supplementary material for: Assembly Formation of P65 Protein, Featured by an Intrinsically Disordered Region Involved in Gliding Machinery of Mycoplasma pneumoniae
Source: Biomolecules. 2025 Mar 17;15(3):429. doi: 10.3390/biom15030429 (PMC11940719; doi:10.3390/biom15030429)
Supplement: Supplementary file 1 [file biomolecules-15-00429-s001.zip]

Archive with 1 entries (1 files):
- biomolecules-3502309-supplementary.pdf
